# Supplementary material for: Using seemingly unnecessary illustrations to improve the diagnostic usefulness of descriptions in taxonomy–a case study on Perochaeta orientalis (Diptera, Sepsidae)
Source: Zookeys. 2013 Nov 25;(355):9–27. doi: 10.3897/zookeys.355.6013 (PMC3867187; doi:10.3897/zookeys.355.6013)
Supplement: XML Treatment for Perochaeta orientalis [file zookeys.355.6013-treatment1.xml]

<!DOCTYPE tp:taxon-treatment
  PUBLIC "-//TaxonX//DTD Taxonomic Treatment Publishing DTD v0 20100105//EN" "tax-treatment-NSO.dtd">
<tp:taxon-treatment xmlns:tp="http://www.plazi.org/taxpub"><tp:treatment-meta><mixed-citation publication-type="journal"><person-group><name><surname>Ang</surname><given-names>Yuchen</given-names></name><name><surname>Wong</surname><given-names>Ling Jing</given-names></name><name><surname>Meier</surname><given-names>Rudolf</given-names></name></person-group><article-title>Using seemingly unnecessary illustrations to improve the diagnostic usefulness of descriptions in taxonomy–a case study on <italic>Perochaeta orientalis</italic> (Diptera, Sepsidae)</article-title><source>Zookeys</source><day>25</day><month>11</month><year>2013</year><volume>2013</volume><issue>355</issue><fpage>9</fpage><lpage>27</lpage><pub-id pub-id-type="doi">10.3897/zookeys.355.6013</pub-id></mixed-citation></tp:treatment-meta><tp:nomenclature><tp:taxon-name>
                        <tp:taxon-name-part taxon-name-part-type="genus">Perochaeta</tp:taxon-name-part>
                        <tp:taxon-name-part taxon-name-part-type="species">orientalis</tp:taxon-name-part>
                        <object-id xmlns:xlink="http://www.w3.org/1999/xlink" xlink:type="simple">http://species-id.net/wiki/Perochaeta_orientalis</object-id>
                    </tp:taxon-name><tp:taxon-authority>(de Meijere, 1913)</tp:taxon-authority><xref ref-type="fig" rid="F1">Figs 1</xref><xref ref-type="fig" rid="F7">–6</xref></tp:nomenclature><tp:treatment-sec sec-type="Material examined"><title>Material examined.</title><p><italic>Holotype</italic> ♂ (<xref ref-type="fig" rid="F4">Figs 4A, B</xref>).  Type locality: “Chip Chip” (Jiji, = 集集) Township, Nantou County (南投), Taiwan ROC [likely, approximate coordinates <named-content xmlns:xlink="http://www.w3.org/1999/xlink" content-type="dwc:verbatimCoordinates" xlink:type="simple">23°50'7"N, 120°46'4"E</named-content>] (type label info: “Formosa Sauter. Chip-Chip 909. III. <italic><tp:taxon-name>Nemopoda orientalis</tp:taxon-name></italic> det de Meijere. Type.”). ♂ in the Hungarian Natural History Museum, Budapest, Hungary.</p></tp:treatment-sec><tp:treatment-sec sec-type="Additional material"><title>Additional material</title><p>(<xref ref-type="fig" rid="F1">Figs 1</xref>–<xref ref-type="fig" rid="F3">3</xref>).  Locality: Brinchang Jungle Trail, Cameron Highlands, Pahang, Peninsular Malaysia [<named-content xmlns:xlink="http://www.w3.org/1999/xlink" content-type="dwc:verbatimCoordinates" xlink:type="simple">4°30'9.55"N, 101°23'20.85"E</named-content>. 1600m ASL]. Isoline culture based on ♀ collected 4.I.2011 (R. Meier). ♂♂♀♀ in the Raffles Museum of Biodiversity Research.</p></tp:treatment-sec><tp:treatment-sec sec-type="Morphological diagnosis (adult)"><title>Morphological diagnosis (adult).</title><p>Male <italic><tp:taxon-name>Perochaeta orientalis</tp:taxon-name></italic> are most easily differentiated from other described <italic><tp:taxon-name>Perochaeta</tp:taxon-name></italic> species based on two large, flattened bristles of the main tuft on the sternite appendage, of which one has a triangular, submedial protrusion (red arrows on <xref ref-type="fig" rid="F1">Fig. 1F</xref>) while all other described <italic><tp:taxon-name>Perochaeta</tp:taxon-name></italic> species have unmodified bristles (<xref ref-type="fig" rid="F5">Figs 5</xref> with suffix ‘A’). The surstylus in <italic><tp:taxon-name>Perochaeta orientalis</tp:taxon-name></italic> (<xref ref-type="fig" rid="F1">Fig. 1G</xref>) is also unique in that the median inward protrusion consists of a large, broad-based triangle that spans a third of the surstylus (see <xref ref-type="fig" rid="F5">Figs 5</xref> with suffixes ‘B’ and ‘C’). The hind tibia of <italic><tp:taxon-name>Perochaeta orientalis</tp:taxon-name></italic> also has a distinct, raised osmeterium (<xref ref-type="fig" rid="F1">Fig. 1C</xref>) which is barely visible or missing in other <italic><tp:taxon-name>Perochaeta</tp:taxon-name></italic>. Adult female <italic><tp:taxon-name>Perochaeta orientalis</tp:taxon-name></italic> can be distinguished from the females of <italic><tp:taxon-name>Perochaeta dikowi</tp:taxon-name></italic> (the only other species with a female description) based on the presence of sternites 3 and 4 (<xref ref-type="fig" rid="F2">Fig. 2B</xref>), which are missing in the latter. For both sexes, the pleural, thoracical microtrichosity for <italic><tp:taxon-name>Perochaeta orientalis</tp:taxon-name></italic> (red arrow on <xref ref-type="fig" rid="F1">Fig. 1B</xref>) is most similar to that of <italic><tp:taxon-name>Perochaeta exilis</tp:taxon-name></italic> (<xref ref-type="fig" rid="F5">Fig. 5ED</xref>) because it is tomentose on the posterior third of the anepimeron and the dorsal tip of the greater ampulla. In contrast, <italic><tp:taxon-name>Perochaeta cuirassa</tp:taxon-name></italic> and <italic><tp:taxon-name>Perochaeta lobo</tp:taxon-name></italic> (<xref ref-type="fig" rid="F5">Fig. 5CD</xref>) have a glossy greater ampulla, while <italic><tp:taxon-name>Perochaeta dikowi</tp:taxon-name></italic> is pruinose wholly on the greater ampulla and on slightly less than the posterior half of the anepimeron (<xref ref-type="fig" rid="F5">Fig. 5DD</xref>).</p><fig id="F5" position="float" orientation="portrait"><label>Figure 5.</label><caption><p>Hypopygia, sternite appendages and anepimeral + greater ampullal microtrichosity of the five other <italic><tp:taxon-name>Perochaeta</tp:taxon-name></italic>: <italic><tp:taxon-name>Perochaeta cuirassa</tp:taxon-name></italic> (CA-CC), <italic><tp:taxon-name>Perochaeta dikowi</tp:taxon-name></italic> (DA-DC), <italic><tp:taxon-name>Perochaeta exilis</tp:taxon-name></italic> (EA-EC), <italic><tp:taxon-name>Perochaeta hennigi</tp:taxon-name></italic> (HA-HC) and <italic><tp:taxon-name>Perochaeta lobo</tp:taxon-name></italic> (LA-LC); adapted from Ang and Meier (2008; <italic><tp:taxon-name>Perochaeta cuirassa</tp:taxon-name></italic> and <italic><tp:taxon-name>Perochaeta lobo</tp:taxon-name></italic>), Ang et al. (2008; <italic><tp:taxon-name>Perochaeta dikowi</tp:taxon-name></italic>), Iwasa (2011; <italic><tp:taxon-name>Perochaeta exilis</tp:taxon-name></italic>) and Ozerov (1992; <italic><tp:taxon-name>Perochaeta hennigi</tp:taxon-name></italic>). Suffixes refer to: <bold>A</bold> sternite appendage, left side ventral view <bold>B</bold> hypopygium, right side dorsal view <bold>C</bold> Surstylus, lateral view <bold>D</bold> Anepimeron + greater ampulla [image not available for <italic><tp:taxon-name>Perochaeta hennigi</tp:taxon-name></italic> (prefix H)]. <italic><tp:taxon-name>Perochaeta lobo</tp:taxon-name></italic> (prefix L) has a similar anepimeral microtrichosity as <italic><tp:taxon-name>Perochaeta cuirassa</tp:taxon-name></italic> (CD). Scale bars = 0.5mm.</p></caption><graphic xmlns:xlink="http://www.w3.org/1999/xlink" xlink:href="ZooKeys-355-009-g005.jpg" position="float" orientation="portrait" xlink:type="simple"/></fig></tp:treatment-sec><tp:treatment-sec sec-type="Morphological description"><title>Morphological description.</title><p><italic>Colour</italic>. Similar in males (<xref ref-type="fig" rid="F1">Fig. 1A</xref>) and females (<xref ref-type="fig" rid="F2">Fig. 2A</xref>). Head capsule black except for face and a connecting thin strip below the eye, which is light-brown. Antennal pedicel dark brown, first flagellomere paler. Proboscis dark-brown with yellow labellum. Thorax wholly black, abdomen with glossy dark-brown tergites and sternites. All femora largely yellow with diffuse obfuscate rings post medially (faint on fore femur). Fore tibia wholly yellow; mid tibia darkened on the basal half; rear tibia entirely dark. All tarsi with first two segments yellow and last three dark-brown. Wing cells clear except for darkened basicostal cell and basal third of costal cell. Veins mostly dark brown. Calypter creamy; haltere whitish with brown base.</p><p><italic>Head</italic>. Similar in males and females (<xref ref-type="fig" rid="F1">Figs 1A</xref>, <xref ref-type="fig" rid="F2">2A</xref>). Roundish; facial carina short and shallow, facial area receding. Gena and parafacial region narrow. Ocellar prominence and occipital region lightly microtomentose. Chaetotaxy: <italic>ocellar</italic> longer than divergent <italic>postocellar</italic>; 1 <italic>outer vertical</italic>; <italic>inner vertical</italic> absent; <italic>orbital</italic> very reduced; 2 <italic>vibrissae</italic>; 2–3 weak <italic>postoculars</italic>; Lower fascial margin lined with setulae.</p><p><italic>Thorax</italic>. Similar in males and females. Scutum, scutellum and subscutellum lightly microtomentose. Mediotergite microtomentose but glossy in the medial region (<xref ref-type="fig" rid="F3">Figs 3ME</xref>, <xref ref-type="fig" rid="F3">3FE</xref>). Scutellum twice as wide as long (<xref ref-type="fig" rid="F3">Figs 3MA</xref>, <xref ref-type="fig" rid="F3">3FA</xref>). Pleural pruinosity pattern (<xref ref-type="fig" rid="F1">Fig. 1B</xref>): Protonotopleural lobe glossy on pleural region but microtomentose on dorsal region. Proepisternum fully microtomentose. Anepisternum largely glossy with anterioventral region densely microtomentose. Katepisternum with dense tomentosity except for glossy anterioventral region. Greater ampulla lightly microtomentose on the dorsal tip. Anepimeron glossy with lightly microtomentose strip on posterioventral region. Katatergite, katepimeron, metakatepisterum, meron and metepimeron lightly-dusted. Chaetotaxy: 1 <italic>apical scutellar</italic>, 1 reduced, setulae-like <italic>basal scutellar</italic>, 1 <italic>dorsocentral</italic>, 1 <italic>postalar</italic>, 1 <italic>supraalar</italic>, 2 <italic>notopleural</italic>, 1 <italic>postpronotal</italic>, 1 <italic>anepisternal</italic> and 1 <italic>posterior spiracular</italic>. Postpronotoum, prescutum and anepisternum with few, sporadic setulae.</p><p><italic>Legs</italic>. Fore legs unmodified in males and females; all femora and tibiae without robust setae except for a longitudinal row of short spines on the anterior basal half of mid femur. Male rear tibia with a small but distinct osmeterium with raised hairs at the posteriodorsal region, and with three enlarged ventral setae on basitarsus (<xref ref-type="fig" rid="F1">Fig. 1C</xref>). Females similar but lacking in osmeterium.</p><p><italic>Wings</italic>. Similar in males and females. Slender. Without apical pterostigma. Veins bare. Wing microtrichia pattern (basal half; <xref ref-type="fig" rid="F1">Fig. 1D</xref>): cells covered with microtrichiae except for subcostal, basal-medial, posterior-cubital cells and alula. Costal, radial 1, radial 2+3, radial 4+5, basal-radial, disco-medial, anterior cubital cells and anal lobe with portions lacking microtrichia. Radial-medial cross-vein divides discal-medial cell by ratio of 2:  1. Length: 4.4–4.8 mm.</p><p><italic>Male abdomen</italic>. Ventral view (<xref ref-type="fig" rid="F1">Figs 1E, F</xref>). Syntergite 1+2 to tergite 5 normal, tergite 6 missing, syntergite 7+8 present and extending ventrad as a narrow sclerite. Spiracles 1–4 on intersegmental membrane, spiracle 5 on ventral margin of tergite 5, spiracle 7 and 8 adjacent on margin of syntergite 7+8. Sternite 1 as a thin lateral band with tapering ends while sternite 2 is triangular, tapering posteriorly; sternite 3 is longitudinally oblong. Sternite 4 heavily modified into paired moveable appendages [<xref ref-type="fig" rid="F1">Fig. 1F</xref>; see <xref ref-type="bibr" rid="B6">Bowsher et al. (2013)</xref> for a discussion on the evolution of the appendages and <xref ref-type="fig" rid="F5">Fig. 5</xref> for sternite appendage illustrations of other <italic><tp:taxon-name>Perochaeta</tp:taxon-name></italic>]: largely desclerotized except for anterior margin as well as two rectangular regions laterally off the median. Two stout moveable appendages branch off laterally, each with a tuft of small short bristles facing the inner side of the sternite and two large, flattened and inward-curving bristles on the apices, of which one is pinched sub medially, resulting in a tooth like furcation on the inward side (red arrows on <xref ref-type="fig" rid="F1">Fig. 1F</xref>).</p><p><italic>Hypopygium</italic> (<xref ref-type="fig" rid="F1">Fig. 1G</xref>). Cercal plate with two very weak lobes, each with one setae. Hypopygium triangular with a large tooth-like projection originating from the inner base of the surstylus. Surstylus itself fused to hypopygium and branches off dorsally. Each surstylus is curved ventrally, with a large, flattened, inward-facing posteriomedial triangular process; terminus with “teeth” and setulae.</p><p><italic>Phallus</italic> (<xref ref-type="fig" rid="F1">Fig. 1H</xref>). Basal region with scales on left side and relatively smooth on right side (crinkles and cracks on the surface are artifacts due to drying process). Basal region with large flap adorned with numerous long spines. Distal portion short (ca. 1/3 of basal portion) and membranous. We refrain from assigning terminology, for reasons explained in Discussion.</p><p><italic>Female abdomen</italic> (<xref ref-type="fig" rid="F2">Fig. 2B–E</xref>). Syntergite 1+2–tergite 5 similar to male, tergites 6 and 7 well defined and sclerotized. Spiracles 1–5 in intersegmental membrane while spiracles 6 and 7 are within the tergites. Sternites 1 and 2 similar to male, sternite 3 as a very thin longitudinal strip. Sternite 4 also a thin strip with barely visible sclerotization and a diffuse margin, sternite 5 missing. Sternites 6 as a lateral rectangle and sternite 7 tapering posteriorly. Postabdominal segments 6 and 7 with the tergites and sternites separated laterally, the sternites (like the tergites) thus very broad and short; segment 8, when not invaginated, long, extended posteriorly and ventrally, with a ventral element (sternite 8) on each side that remains separated at tip and a dorsal element (tergite 8) that forms the usual pair of ring-like bars that do not quite touch apically. Cercus small and round, with hypoproct present, bare.</p></tp:treatment-sec><tp:treatment-sec sec-type="Mating behaviour"><title>Mating behaviour.</title><p>Here, we conducted 36 mating trials with virgin males and females. Only two of these trials were successful (=5.6% mating success rate), and the copulation time for these two were ca. 75 and 72 minutes. Virgin mating behaviour can be divided into four phases: (1) courtship, (2) approach and mount, (3) copulation and (4) separation. The copulatory profile (section 3) for <italic><tp:taxon-name>Perochaeta orientalis</tp:taxon-name></italic> is shown in <xref ref-type="fig" rid="F7">Fig. 6</xref>, based on a frame-by-frame analysis of one of the trials and documented in <xref ref-type="fig" rid="F6">Video 1</xref> (time in video given as mm:ss). Where available, we will compare and differentiate the behaviour of <italic><tp:taxon-name>Perochaeta orientalis</tp:taxon-name></italic> with <italic><tp:taxon-name>Perochaeta dikowi</tp:taxon-name></italic> (<xref ref-type="bibr" rid="B5">Ang et al. 2008b</xref>) which is the only other <italic><tp:taxon-name>Perochaeta</tp:taxon-name></italic> species with a known mating profile. Our efforts to provide detailed mating behaviour for <italic><tp:taxon-name>Perochaeta orientalis</tp:taxon-name></italic> is part of a larger series of papers investigating of mating behaviour in sepsids (e.g., <xref ref-type="bibr" rid="B5">Ang et al. 2008b</xref>, <xref ref-type="bibr" rid="B25">Puniamoorthy et al. 2008</xref>, <xref ref-type="bibr" rid="B26">Puniamoorthy et al. 2009</xref>, <xref ref-type="bibr" rid="B32">Tan et al. 2010</xref>, <xref ref-type="bibr" rid="B33">Tan et al. 2011</xref>). As discussed in <xref ref-type="bibr" rid="B26">Puniamoorthy et al. (2009)</xref>, attention to detail is important because sepsid mating behaviour is apparently species-specific.</p><fig id="F6" position="float" orientation="portrait"><label>Video 1.</label><caption><p>Video montage for the various behaviours described. Section 1, Courtship: Male wing-flutter dance (00:07). Section 2, Approach and Mount: Failed attempt with female resistance, lateral view (00:15), Successful mount, dorsal view (00:29). Section 3, Copulation: M1 Male fore leg tap to female head (00:41), M2 Male rear leg rub (01:03), M3 Male rear- to mid-leg rub (01:10), M4 Male mid legs tap to female wing (01:18), M5 Male mid legs tap to female abdomen (01:29), F1 Female resistance (mid legs push) (01:39), F2 Female resistance  (rear leg push) (01:51), F3 Female grooming (rear leg rub) (02:00), F4 Female grooming (fore leg-head rub) (02:06). Section 4, Separation (02:15). Video available for download in full resolution from <ext-link xmlns:xlink="http://www.w3.org/1999/xlink" ext-link-type="uri" xlink:href="http://www.pensoft.net/J_FILES/1/articles/6013/Ang_Wong_Meier_Video_1.avi" xlink:type="simple">http://www.pensoft.net/J_FILES/1/articles/6013/Ang_Wong_Meier_Video_1.avi</ext-link></p></caption><media xmlns:xlink="http://www.w3.org/1999/xlink" xlink:href="ZooKeys-355-009-v001.avi" mimetype="AVI file" mime-subtype="video/x-msvideo" position="float" orientation="portrait" xlink:type="simple"/></fig><p><italic>Courtship</italic>. When the male detects and shows interest in a female, he courts the female by using a “wing flutter dance”; i.e., he rapidly circles the female from his side while fluttering the wing facing the female (00:07). This behaviour is not observed in <italic><tp:taxon-name>Perochaeta dikowi</tp:taxon-name></italic>.</p><fig id="F7" position="float" orientation="portrait"><label>Figure 6.</label><caption><p>Copulatory profile for <italic><tp:taxon-name>Perochaeta orientalis</tp:taxon-name></italic>, as described in Section 2 (Copulation). Horizontal bars in graph indicate point in time (X-axis) where then the particular behaviour (Y-axis) is performed. The profile begins from when the male mounts the female, and ends when they begin to separate (total time = 72m 30s).</p></caption><graphic xmlns:xlink="http://www.w3.org/1999/xlink" xlink:href="ZooKeys-355-009-g007.jpg" position="float" orientation="portrait" xlink:type="simple"/></fig><p><italic>Approach and mount</italic>. The male will approach the female from the rear and attempt to mount her. Unlike most sepsid species, <italic><tp:taxon-name>Perochaeta orientalis</tp:taxon-name></italic> males lack modified fore legs, and do not clasp the female wing or perform pre-copulatory behaviours when mounted like other sepsids (<xref ref-type="bibr" rid="B25">Puniamoorthy et al. 2008</xref>). Instead, he mounts similarly to <italic><tp:taxon-name>Perochaeta dikowi</tp:taxon-name></italic>; using his fore tarsi to hold on to the female’s abdomen whilst bending his abdomen forward. He then extends his sternite brush to contact the genital region, while the surstylus attempts to clasp the female genitalia (00:15 &amp; 00:29). A crucial difference between the two species is that <italic><tp:taxon-name>Perochaeta dikowi</tp:taxon-name></italic> uses his sternite brush to contact the anterior portion of the female abdomen before sliding towards her posterior, while <italic><tp:taxon-name>Perochaeta orientalis</tp:taxon-name></italic> immediately contacts the genital region (see attempt in 00:15). At this stage, females show strong rejection behaviour towards the males which explains the low mating success rate. Males are kicked with mid- and hindlegs and/or the abdomen is raised to prevent genital contact (00:15). All resisting females remained unmated and only those males succeeded in mating that encountered willing females (00:29). In <italic><tp:taxon-name>Perochaeta dikowi</tp:taxon-name></italic>, female resistance is much lower and mating success rates were 28.6%.</p><p><italic>Copulation</italic> (<xref ref-type="fig" rid="F7">Fig. 6</xref>). Once the male locks its genitalia with the female, they copulate for a long time (73.7±1.2 min; based on the two successful trials), which is over 3 times longer than that in <italic><tp:taxon-name>Perochaeta dikowi</tp:taxon-name></italic> (22.6±2.48 min). There are periods of rest and activity during copulation. During rest, males place their fore tarsi on the female pronotal callus while mid- and rear legs are splayed out. During active periods, the male displays five types of behaviours: “M1: fore leg head tap”–males using fore tarsi to tap repeatedly on female head (00:41), “M2: rear leg rub”–males rubbing rear legs together (01:03), “M3: rear-mid-leg rub”–males rubbing rear legs with mid legs (01:10), “M4: mid legs wing tap”–males using mid legs to tap repeatedly on female wing (01:18) and “M5: mid legs abdomen tap”–males use mid legs to tap repeatedly on female abdomen (01:29). Behaviours M3 and M4 mostly occur after M1 and M2, suggesting a transfer of substance from the rear tibial osmoteria to the mid legs and then onto the female wing and/or abdomen. Female resistance was recorded even after copulation commenced; the female mostly used her mid legs (F1; 01:39) and only occasionally her hindlegs to push against the male (F2; 01:51). The female also indulged in grooming herself at times, either performing a rear leg rub (F3; 02:00) or a fore leg-head rub (F4; 02:06)</p><p><italic>Separation</italic>. Just prior to separation, the male performs the “fore leg head tap” as well as the consecutive “rear-mid-leg rub” and “mid legs abdomen tap”. The separation event itself is initiated by the male, where he turns 180° and pulls away from the female (02:15). Both males and females will also use their rear legs to push against each other during this time. This is similar in <italic><tp:taxon-name>Perochaeta dikowi</tp:taxon-name></italic>.</p></tp:treatment-sec><tp:treatment-sec sec-type="Distribution, laboratory records and DNA sequence information"><title>Distribution, laboratory records and DNA sequence information.</title><p><italic>Biogeography</italic>. <italic><tp:taxon-name>Perochaeta</tp:taxon-name></italic> has been consistently found only in mid- to high-elevation areas [see <xref ref-type="bibr" rid="B2">Ang and Meier (2010)</xref> for a discussion on the genus’s biogeographical distribution]. <italic><tp:taxon-name>Perochaeta orientalis</tp:taxon-name></italic> itself was first collected by Sauter from two township localities in the central highlands (Nantou County; = 南投縣) of Taiwan: Jiji (“Chip Chip”, = 集集) and Puli (“Polisha”, = 埔里; approximate coordinates <named-content xmlns:xlink="http://www.w3.org/1999/xlink" content-type="dwc:verbatimCoordinates" xlink:type="simple">23°57’56”N, 120°57’57”E</named-content>) (<xref ref-type="bibr" rid="B19">de Meijere 1913</xref>). While the elevation of these two townships are relatively low (ca. 300m for Jiji and 500m for Puli), they are both immediately enclosed by mountain ranges that reach to excesses of 2500m. Specimen collection in Sauter’s expedition would likely be from these mountainous regions. It is thus possible that <italic><tp:taxon-name>Perochaeta orientalis</tp:taxon-name></italic>–like its other congeners in <italic><tp:taxon-name>Perochaeta</tp:taxon-name></italic>–is a higher-elevation specialist limited to the hills and mountains of the Oriental region. It has been recorded in Taiwan, Indonesia (Sulawesi I.), East and West Malaysia, as well as the Philippines (Luzon I., Mindanao I.) (<xref ref-type="bibr" rid="B23">Ozerov 2005</xref>).</p><p><italic>Laboratory records</italic>. Under laboratory conditions, <italic><tp:taxon-name>Perochaeta orientalis</tp:taxon-name></italic> has been bred successfully from bovine (cow and gaur) dung. They are also attracted to this substrate in the wild, which makes sampling an area for <italic><tp:taxon-name>Perochaeta</tp:taxon-name></italic> a “bait-and-wait” strategy.</p><p><italic>DNA sequence information.</italic> Molecular data from our new <italic><tp:taxon-name>Perochaeta orientalis</tp:taxon-name></italic> material are presented as part of the updated sepsid phylogeny (<xref ref-type="bibr" rid="B15">Lei et al. 2013</xref>). Nine mitochondrial and nuclear genes are sequenced and uploaded to Genbank. Their accession numbers are: 12S - <ext-link xmlns:xlink="http://www.w3.org/1999/xlink" ext-link-type="uri" xlink:href="http://www.ncbi.nlm.nih.gov/nuccore/KF199478" xlink:type="simple">KF199478</ext-link>, 16S - <ext-link xmlns:xlink="http://www.w3.org/1999/xlink" ext-link-type="uri" xlink:href="http://www.ncbi.nlm.nih.gov/nuccore/KF199525" xlink:type="simple">KF199525</ext-link>, COII - <ext-link xmlns:xlink="http://www.w3.org/1999/xlink" ext-link-type="uri" xlink:href="http://www.ncbi.nlm.nih.gov/nuccore/KF199667" xlink:type="simple">KF199667</ext-link>, COI - <ext-link xmlns:xlink="http://www.w3.org/1999/xlink" ext-link-type="uri" xlink:href="http://www.ncbi.nlm.nih.gov/nuccore/KF199842" xlink:type="simple">KF199842</ext-link>, CYTB - <ext-link xmlns:xlink="http://www.w3.org/1999/xlink" ext-link-type="uri" xlink:href="http://www.ncbi.nlm.nih.gov/nuccore/KF199714" xlink:type="simple">KF199714</ext-link>, 18S - <ext-link xmlns:xlink="http://www.w3.org/1999/xlink" ext-link-type="uri" xlink:href="http://www.ncbi.nlm.nih.gov/nuccore/KF199572" xlink:type="simple">KF199572</ext-link>, 28S - <ext-link xmlns:xlink="http://www.w3.org/1999/xlink" ext-link-type="uri" xlink:href="http://www.ncbi.nlm.nih.gov/nuccore/KF199618" xlink:type="simple">KF199618</ext-link>, ATS - <ext-link xmlns:xlink="http://www.w3.org/1999/xlink" ext-link-type="uri" xlink:href="http://www.ncbi.nlm.nih.gov/nuccore/KF199795" xlink:type="simple">KF199795</ext-link>, H3 - <ext-link xmlns:xlink="http://www.w3.org/1999/xlink" ext-link-type="uri" xlink:href="http://www.ncbi.nlm.nih.gov/nuccore/KF199739" xlink:type="simple">KF199739</ext-link>. Genetic distances for COI between existing species with DNA records (<italic><tp:taxon-name>Perochaeta cuirassa</tp:taxon-name></italic>, <italic><tp:taxon-name>Perochaeta dikowi</tp:taxon-name></italic> and <italic><tp:taxon-name>Perochaeta lobo</tp:taxon-name></italic>) were calculated using SpeciesIdentifier (<xref ref-type="bibr" rid="B17">Meier et al. 2006</xref>). <italic><tp:taxon-name>Perochaeta orientalis</tp:taxon-name></italic> has the most similar sequence to <italic><tp:taxon-name>Perochaeta dikowi</tp:taxon-name></italic> (3.82%; <xref ref-type="table" rid="T1">Table 1</xref>), a distance that is well in excess of what is normally found between dipteran species (<xref ref-type="bibr" rid="B18">Meier et al. 2008</xref>).</p><table-wrap id="T1" position="float" orientation="portrait"><label>Table 1.</label><caption><p>A summary of the pairwise distances between the COI of <italic><tp:taxon-name>Perochaeta orientalis</tp:taxon-name></italic> with that of <italic><tp:taxon-name>Perochaeta cuirassa</tp:taxon-name></italic> (<ext-link xmlns:xlink="http://www.w3.org/1999/xlink" ext-link-type="uri" xlink:href="http://www.ncbi.nlm.nih.gov/nuccore/KF199839" xlink:type="simple">KF199839</ext-link>), <italic><tp:taxon-name>Perochaeta dikowi</tp:taxon-name></italic> (<ext-link xmlns:xlink="http://www.w3.org/1999/xlink" ext-link-type="uri" xlink:href="http://www.ncbi.nlm.nih.gov/nuccore/KF199840" xlink:type="simple">KF199840</ext-link>) and <italic><tp:taxon-name>Perochaeta lobo</tp:taxon-name></italic> (<ext-link xmlns:xlink="http://www.w3.org/1999/xlink" ext-link-type="uri" xlink:href="http://www.ncbi.nlm.nih.gov/nuccore/KF199841" xlink:type="simple">KF199841</ext-link>). <italic><tp:taxon-name>Perochaeta orientalis</tp:taxon-name></italic> has the most similar sequence to <italic><tp:taxon-name>Perochaeta dikowi</tp:taxon-name></italic>’s (3.82%), and all pairwise distances are relatively high.</p></caption><table><tbody><tr><th rowspan="1" colspan="1"/><th rowspan="1" colspan="1"><italic><tp:taxon-name>Perochaeta orientalis</tp:taxon-name></italic></th><th rowspan="1" colspan="1"><italic><tp:taxon-name>Perochaeta cuirassa</tp:taxon-name></italic></th><th rowspan="1" colspan="1"><italic><tp:taxon-name>Perochaeta dikowi</tp:taxon-name></italic></th><th rowspan="1" colspan="1"><italic><tp:taxon-name>Perochaeta lobo</tp:taxon-name></italic></th></tr><tr><td rowspan="1" colspan="1"><bold><italic><tp:taxon-name>Perochaeta orientalis</tp:taxon-name></italic></bold></td><td rowspan="1" colspan="1">0.00%</td><td rowspan="1" colspan="1">11.44%</td><td rowspan="1" colspan="1"><bold>3.82%</bold></td><td rowspan="1" colspan="1">13.15%</td></tr><tr><td rowspan="1" colspan="1"><italic><tp:taxon-name>Perochaeta cuirassa</tp:taxon-name></italic></td><td rowspan="1" colspan="1">8.70%</td><td rowspan="1" colspan="1">0.00%</td><td rowspan="1" colspan="1">12.95%</td><td rowspan="1" colspan="1">11.89%</td></tr><tr><td rowspan="1" colspan="1"><italic><tp:taxon-name>Perochaeta dikowi</tp:taxon-name></italic></td><td rowspan="1" colspan="1">11.89%</td><td rowspan="1" colspan="1">12.95%</td><td rowspan="1" colspan="1">0.00%</td><td rowspan="1" colspan="1">8.70%</td></tr><tr><td rowspan="1" colspan="1"><italic><tp:taxon-name>Perochaeta lobo</tp:taxon-name></italic></td><td rowspan="1" colspan="1">13.15%</td><td rowspan="1" colspan="1"><bold>3.82%</bold></td><td rowspan="1" colspan="1">11.44%</td><td rowspan="1" colspan="1">0.00%</td></tr></tbody></table></table-wrap></tp:treatment-sec><tp:treatment-sec><!--Section generated to contain objects referenced in tp:taxon-treatment.--><fig id="F1" position="float" orientation="portrait"><label>Figure 1.</label><caption><p>Key views and structures of <italic><tp:taxon-name>Perochaeta orientalis</tp:taxon-name></italic>, Male. <bold>A</bold> Habitus, lateral view <bold>B</bold> Pleural microtomensity pattern; (white = smooth, light grey = lightly microtomentose, dark grey = heavily microtomentose) <bold>C</bold> Rear tibia, with focus on osomterium <bold>D</bold> Basal section of wing showing microtrichosity pattern (white=smooth, light grey=with microtrichia) <bold>E</bold> Whole abdomen, ventral view <bold>F</bold> Sternite appendage <bold>G</bold> Hypopygium, dorsal view <bold>H</bold> Phallus, right, ventral and left views; red arrow indicates basal spiny flap. Scale bars = 0.5mm unless otherwise stated.</p></caption><graphic xmlns:xlink="http://www.w3.org/1999/xlink" xlink:href="ZooKeys-355-009-g001.jpg" position="float" orientation="portrait" xlink:type="simple"/></fig><fig id="F4" position="float" orientation="portrait"><label>Figure 4.</label><caption><p>Images of holotype (<bold>A, B</bold>) and drawing (<bold>C</bold>) from description for <italic><tp:taxon-name>Perochaeta orientalis</tp:taxon-name></italic>, male. <bold>A</bold> Image of habitus, lateral view <bold>B</bold> Image of hypopygium, dorsal view; red arrow pointing to the median protrusion on the surstylus <bold>C</bold> Drawing of abdominal posterior (lateral view) as reproduced from <xref ref-type="bibr" rid="B8">Duda (1926)</xref>; red arrow 1 shows how illustration has fused the two setae into one, red arrow 2 shows how the drawing fails to display the median protrusion as seen in <xref ref-type="fig" rid="F1">Fig. 1G</xref>.</p></caption><graphic xmlns:xlink="http://www.w3.org/1999/xlink" xlink:href="ZooKeys-355-009-g004.jpg" position="float" orientation="portrait" xlink:type="simple"/></fig><fig id="F3" position="float" orientation="portrait"><label>Figure 3.</label><caption><p>Additional views for <italic><tp:taxon-name>Perochaeta orientalis</tp:taxon-name></italic>, Male (MA-MF) and Female (FA-FE). M and F prefixes refer to male and female specimen respectively. <bold>A</bold> Habitus, dorsal view (sans wings) <bold>B</bold> head and thorax, ventral view <bold>C</bold> Head capsule, anterior view <bold>D</bold> Head capsule, posterior view <bold>E</bold> Thorax, posterior view <bold>F</bold> (male only)–Rear tibia, dorsal view showing osmeterium. Scale bars = 0.5mm unless otherwise stated.</p></caption><graphic xmlns:xlink="http://www.w3.org/1999/xlink" xlink:href="ZooKeys-355-009-g003.jpg" position="float" orientation="portrait" xlink:type="simple"/></fig><fig id="F2" position="float" orientation="portrait"><label>Figure 2.</label><caption><p>Key views and structures of <italic><tp:taxon-name>Perochaeta orientalis</tp:taxon-name></italic>, Female. <bold>A</bold> Habitus, lateral view <bold>B</bold> Whole abdomen, ventral view <bold>C</bold> Abdominal posterior, ventral view <bold>D</bold> Same, lateral view <bold>E</bold> Same, dorsal view. Scale bar = 0.5mm.</p></caption><graphic xmlns:xlink="http://www.w3.org/1999/xlink" xlink:href="ZooKeys-355-009-g002.jpg" position="float" orientation="portrait" xlink:type="simple"/></fig></tp:treatment-sec><ref-list><ref id="B8"><mixed-citation xmlns:xlink="http://www.w3.org/1999/xlink" xlink:type="simple"><person-group><name name-style="western"><surname>Duda</surname><given-names>O</given-names></name></person-group> (<year>1926</year>) <article-title>Monographie der Sepsiden. (Dipt.). II.</article-title><source>Annalen des Naturhistorischen Museums in Wien</source><volume>40</volume>: <fpage>1</fpage>-<lpage>110</lpage>.</mixed-citation></ref><ref id="B6"><mixed-citation xmlns:xlink="http://www.w3.org/1999/xlink" xlink:type="simple"><person-group><name name-style="western"><surname>Bowsher</surname><given-names>JH</given-names></name><name name-style="western"><surname>Ang</surname><given-names>YC</given-names></name><name name-style="western"><surname>Tanner</surname><given-names>F</given-names></name><name name-style="western"><surname>Meier</surname><given-names>R</given-names></name></person-group> (<year>2013</year>) <article-title>Deciphering the evolutionary history and developmental mechanisms of a complex sexual ornament: the abdominal appendages of Sepsidae (Diptera).</article-title><source>Evolution</source><volume>67</volume>(<issue>4</issue>): <fpage>1069</fpage>-<lpage>1080</lpage>. doi: <ext-link ext-link-type="uri" xlink:href="http://dx.doi.org/10.1111/evo.12006" xlink:type="simple">10.1111/evo.12006</ext-link></mixed-citation></ref><ref id="B5"><mixed-citation xmlns:xlink="http://www.w3.org/1999/xlink" xlink:type="simple"><person-group><name name-style="western"><surname>Ang</surname><given-names>YC</given-names></name><name name-style="western"><surname>Puniamoorthy</surname><given-names>N</given-names></name><name name-style="western"><surname>Meier</surname><given-names>R</given-names></name></person-group> (<year>2008b</year>) <article-title>Secondarily reduced fore leg armature in <italic>Perochaeta dikowi</italic> sp.n. (Diptera: Cyclorrhapha: Sepsidae) due to a novel mounting technique.</article-title><source>Systematic Entomology</source><volume>33</volume>: <fpage>552</fpage>-<lpage>559</lpage>. doi: <ext-link ext-link-type="uri" xlink:href="http://dx.doi.org/10.1111/j.1365-3113.2008.00422.x" xlink:type="simple">10.1111/j.1365-3113.2008.00422.x</ext-link></mixed-citation></ref><ref id="B25"><mixed-citation xmlns:xlink="http://www.w3.org/1999/xlink" xlink:type="simple"><person-group><name name-style="western"><surname>Puniamoorthy</surname><given-names>N</given-names></name><name name-style="western"><surname>Su</surname><given-names>FYK</given-names></name><name name-style="western"><surname>Meier</surname><given-names>R</given-names></name></person-group> (<year>2008</year>) <article-title>Bending for love: losses and gains of sexual dimorphisms are strictly correlated with changes in the mounting position of sepsid flies (Sepsidae: Diptera).</article-title><source>BMC Evolutionary Biology</source><volume>8</volume>: <elocation-id>155</elocation-id>. doi: <ext-link ext-link-type="uri" xlink:href="http://dx.doi.org/10.1186/1471-2148-8-155" xlink:type="simple">10.1186/1471-2148-8-155</ext-link></mixed-citation></ref><ref id="B26"><mixed-citation xmlns:xlink="http://www.w3.org/1999/xlink" xlink:type="simple"><person-group><name name-style="western"><surname>Puniamoorthy</surname><given-names>N</given-names></name><name name-style="western"><surname>Ismail</surname><given-names>MRB</given-names></name><name name-style="western"><surname>Tan</surname><given-names>DSH</given-names></name><name name-style="western"><surname>Meier</surname><given-names>R</given-names></name></person-group> (<year>2009</year>) <article-title>From kissing to belly stridulation: comparative analysis reveals surprising diversity, rapid evolution, and much homoplasy in the mating behaviour of 27 species of sepsid flies (Diptera: Sepsidae).</article-title><source>Journal of Evolutionary Biology</source><volume>22</volume>: <fpage>2146</fpage>-<lpage>2156</lpage>. doi: <ext-link ext-link-type="uri" xlink:href="http://dx.doi.org/10.1111/j.1420-9101.2009.01826.x" xlink:type="simple">10.1111/j.1420-9101.2009.01826.x</ext-link></mixed-citation></ref><ref id="B32"><mixed-citation xmlns:xlink="http://www.w3.org/1999/xlink" xlink:type="simple"><person-group><name name-style="western"><surname>Tan</surname><given-names>DSH</given-names></name><name name-style="western"><surname>Ang</surname><given-names>YC</given-names></name><name name-style="western"><surname>Lim</surname><given-names>GS</given-names></name><name name-style="western"><surname>Ismail</surname><given-names>MRB</given-names></name><name name-style="western"><surname>Meier</surname><given-names>R</given-names></name></person-group> (<year>2010</year>) <article-title>From ‘cryptic species’ to integrative taxonomy: an iterative process involving DNA sequences, morphology, and behaviour leads to the resurrection of <italic>Sepsis pyrrhosoma</italic> (Sepsidae: Diptera).</article-title><source>Zoologica Scripta</source><volume>39</volume>: <fpage>51</fpage>-<lpage>61</lpage>. doi: <ext-link ext-link-type="uri" xlink:href="http://dx.doi.org/10.1111/j.1463-6409.2009.00408.x" xlink:type="simple">10.1111/j.1463-6409.2009.00408.x</ext-link></mixed-citation></ref><ref id="B33"><mixed-citation xmlns:xlink="http://www.w3.org/1999/xlink" xlink:type="simple"><person-group><name name-style="western"><surname>Tan</surname><given-names>DSH</given-names></name><name name-style="western"><surname>Ng</surname><given-names>S</given-names></name><name name-style="western"><surname>Meier</surname><given-names>R</given-names></name></person-group> (<year>2011</year>) <article-title>New information on the evolution of mating behaviour in Sepsidae (Diptera) and the cost of male copulations in <italic>Saltella sphondylii</italic>.</article-title><source>Organisms Diversity &amp; Evolution</source><volume>11</volume>: <fpage>253</fpage>-<lpage>261</lpage>. doi: <ext-link ext-link-type="uri" xlink:href="http://dx.doi.org/10.1007/s13127-011-0054-2" xlink:type="simple">10.1007/s13127-011-0054-2</ext-link></mixed-citation></ref><ref id="B2"><mixed-citation xmlns:xlink="http://www.w3.org/1999/xlink" xlink:type="simple"><person-group><name name-style="western"><surname>Ang</surname><given-names>YC</given-names></name><name name-style="western"><surname>Meier</surname><given-names>R</given-names></name></person-group> (<year>2010</year>) <article-title>Five additions to the list of Sepsidae (Diptera) for Vietnam: <italic>Perochaeta cuirassa</italic> sp. n., <italic>Perochaeta lobo</italic> sp. n., Sepsis spura sp. n., <italic>Sepsis sepsi</italic> Ozerov, 2003 and <italic>Sepsis monostigma</italic> Thompson, 1869.</article-title><source>ZooKeys</source><volume>70</volume>: <fpage>41</fpage>-<lpage>56</lpage>. doi: <ext-link ext-link-type="uri" xlink:href="http://dx.doi.org/10.3897/zookeys.70.766" xlink:type="simple">10.3897/zookeys.70.766</ext-link></mixed-citation></ref><ref id="B19"><mixed-citation xmlns:xlink="http://www.w3.org/1999/xlink" xlink:type="simple"><person-group><name name-style="western"><surname>de Meijere</surname><given-names>JCH</given-names></name></person-group> (<year>1913</year>) <article-title>H. Sauter’s Formosa Ausbeute. Sepsinae. (Dipt.).</article-title><source>Annales historico-naturales Musei nationalis hungarici</source><volume>11</volume>: <fpage>114</fpage>-<lpage>124</lpage>.</mixed-citation></ref><ref id="B23"><mixed-citation xmlns:xlink="http://www.w3.org/1999/xlink" xlink:type="simple"><person-group><name name-style="western"><surname>Ozerov</surname><given-names>AL</given-names></name></person-group> (<year>2005</year>) <article-title>World catalogue of the family Sepsidae (Insecta: Diptera).</article-title><source>Zoologicheskie issledovania (Zoological Studies)</source><volume>8</volume>: <fpage>1</fpage>-<lpage>74</lpage>.</mixed-citation></ref><ref id="B15"><mixed-citation xmlns:xlink="http://www.w3.org/1999/xlink" xlink:type="simple"><person-group><name name-style="western"><surname>Lei</surname><given-names>Z</given-names></name><name name-style="western"><surname>Ang</surname><given-names>ASH</given-names></name><name name-style="western"><surname>Amrita</surname><given-names>S</given-names></name><name name-style="western"><surname>Su</surname><given-names>FYK</given-names></name><name name-style="western"><surname>Meier</surname><given-names>R</given-names></name></person-group> (<year>2013</year>) <article-title>Does better taxon sampling help? A new phylogenetic hypothesis for Sepsidae (Diptera: Cyclorrhapha) based on 50 new taxa and the same old mitochondrial and nuclear markers.</article-title><source>Molecular Phylogenetics and Evolution</source>. doi: <ext-link ext-link-type="uri" xlink:href="http://dx.doi.org/10.1016/j.ympev.2013.05.011" xlink:type="simple">10.1016/j.ympev.2013.05.011</ext-link></mixed-citation></ref><ref id="B17"><mixed-citation xmlns:xlink="http://www.w3.org/1999/xlink" xlink:type="simple"><person-group><name name-style="western"><surname>Meier</surname><given-names>R</given-names></name><name name-style="western"><surname>Kwong</surname><given-names>S</given-names></name><name name-style="western"><surname>Vaidya</surname><given-names>G</given-names></name><name name-style="western"><surname>Ng</surname><given-names>PK</given-names></name></person-group> (<year>2006</year>) <article-title>DNA barcoding and taxonomy in Diptera: a tale of high intraspecific variability and low identification success.</article-title><source>Systematic Biology</source><volume>55</volume>(<issue>5</issue>): <fpage>715</fpage>-<lpage>728</lpage>. doi: <ext-link ext-link-type="uri" xlink:href="http://dx.doi.org/10.1080/10635150600969864" xlink:type="simple">10.1080/10635150600969864</ext-link></mixed-citation></ref><ref id="B18"><mixed-citation xmlns:xlink="http://www.w3.org/1999/xlink" xlink:type="simple"><person-group><name name-style="western"><surname>Meier</surname><given-names>R</given-names></name><name name-style="western"><surname>Zhang</surname><given-names>G</given-names></name><name name-style="western"><surname>Ali</surname><given-names>F</given-names></name></person-group> (<year>2008</year>) <article-title>The use of mean instead of smallest interspecific distances exaggerates the size of the ‘barcoding gap’ and leads to misidentification.</article-title><source>Systematic Biology</source><volume>57</volume>: <fpage>809</fpage>-<lpage>813</lpage>. doi: <ext-link ext-link-type="uri" xlink:href="http://dx.doi.org/10.1080/10635150802406343" xlink:type="simple">10.1080/10635150802406343</ext-link></mixed-citation></ref></ref-list></tp:taxon-treatment>
